# Supplementary material for: Effects of patterned peripheral nerve stimulation on soleus spinal motor neuron excitability
Source: PLoS One. 2018 Feb 16;13(2):e0192471. doi: 10.1371/journal.pone.0192471 (PMC5815584; doi:10.1371/journal.pone.0192471)
Supplement: S2 File — (XLSX) [file pone.0192471.s002.xlsx]

## Sheet: H_Mmax
	EcTBS110HT			EcTBSST			15Hz
Subject	Post1/Baseline	Post2/Baseline	Subject	Post1/Baseline	Post2/Baseline	Subject	Post1/Baseline	Post2/Baseline
1	0.57	1.5	11	1.16	1.05	18	1.38	1.15
2	0.81	1.62	12	1.14	1.29825	19	0.81	1.5
3	1.16	1.4	1	0.97	1.3	3	0.63	0.6
4	0.66	0.77	2	1.24	1.07	20	0.71	1.2
5	0.8	1	13	0.74	0.935241	21	1.76	1.5
6	0.59	0.6	14	1.12	1.40156	22	0.82	0.82
7	0.91	0.81	15	1.3	1.06959	23	1.38	1.3
8	0.71	0.8	6	0.6	0.63	24	1.06	0.88
9	0.6	1.15	16	1.6	1.55296	25	0.93	1
10	1.1	1.72	17	0.83	0.949199	26	1.55	1.5

## Sheet: PPI
	EcTBS110HT			EcTBSST			15Hz
Subject	Post1/Baseline	Post2/Baseline	Subject	Post1/Baseline	Post2/Baseline	Subject	Post1/Baseline	Post2/Baseline
1	0.742263	0.842496	11	2.84627	0.616515	18	0.487888	0.56317
2	0.856559	0.742417	12	1.70942	0.946137	19	1.18011	0.931556
3	0.876959	0.740389	1	1.06466	1.59775	3	3.48067	2.357
4	1.03008	1.03785	2	1.59613	1.4961	20	1.31355	0.712168
5	1.1512	0.92998	13	1.01989	1.0259	21	1.28773	0.901274
6	0.9697	0.532873	14	1.42269	1.9602	22	1.09536	1.66862
7	1.12211	0.967237	15	0.940852	0.921404	25	1.07127	1.04583
8	1.11643	1.17614	6	1.22072	1.4636	26	0.634633	1.01932
			16	0.909151	0.868824
			17	0.787759	0.657054

## Sheet: VAS
Subject	EcTBS110HT	Subject	15Hz
1	6	18	6
2	5	19	7
3	4	3	7
4	7	20	9
5	6	21	8
6	5	22	5
7	6	23	7
8	5	24	6
9	5	25	7
10	10	26	8
